# Supplementary material for: The function of Sphingosine-1-phosphate receptor 2 (S1PR2) in maintaining intestinal barrier and inducing ulcerative colitis
Source: Bioengineered. 2022 Jun 15;13(5):13703–17. doi: 10.1080/21655979.2022.2076500 (PMC9276026; doi:10.1080/21655979.2022.2076500)
Supplement: Supplemental Material [file KBIE_A_2076500_SM7043.zip]

Archive with 3 entries (2 files):
- 2076500/
- 2076500/Supplemental_Table_1.docx
- 2076500/Supplemental_Table_2.docx
